# Supplementary material for: Production of Recombinant Human Ceruloplasmin: Improvements and Perspectives
Source: Int J Mol Sci. 2021 Jul 30;22(15):8228. doi: 10.3390/ijms22158228 (PMC8347646; doi:10.3390/ijms22158228)
Supplement: Supplementary file 1 [file ijms-22-08228-s001.zip]

Archive with 3 entries (3 files):
- ._Supplementary Data.xlsx
- Suplementary Material.pdf
- Supplementary Data.xlsx
